# Supplementary material for: Time-Course of Physiological Adaptations to High-Intensity Interval Training-Based Cardiac Rehabilitation After Myocardial Infarction
Source: J Clin Med. 2026 Jun 11;15(12):4545. doi: 10.3390/jcm15124545 (PMC13301535; doi:10.3390/jcm15124545)
Supplement: Supplementary file 1 [file jcm-15-04545-s001.zip]

Archive with 2 entries (2 files):
- jcm-4349441-supplementary.pdf
- jcm-4349441-supplementary (1).pdf
